# Supplementary material for: Quest for the Molecular Basis of Improved Selective Toxicity of All-Trans Isomers of Aromatic Heptaene Macrolide Antifungal Antibiotics
Source: Int J Mol Sci. 2021 Sep 18;22(18):10108. doi: 10.3390/ijms221810108 (PMC8468583; doi:10.3390/ijms221810108)
Supplement: Supplementary file 1 [file ijms-22-10108-s001.zip]

Archive with 1 entries (1 files):
- ijms-1377958-SI.pdf
